# Supplementary material for: Understanding the Relationship between Intention and Cat Containment Behaviour: A Case Study of Kitten and Cat Adopters from RSPCA Queensland
Source: Animals (Basel). 2020 Jul 16;10(7):1214. doi: 10.3390/ani10071214 (PMC7401661; doi:10.3390/ani10071214)
Supplement: Supplementary file 1 [file animals-10-01214-s001.zip]

Archive with 2 entries (2 files):
- animals-848291-supplementary S1.pdf
- animals-848291-supplementary S2.pdf
